# Supplementary material for: Chemical Composition and Biological Activity of Phenolic Compounds and Carotenoids Extracted from Yellow-Purple Polignano Carrots
Source: Foods. 2026 May 4;15(9):1586. doi: 10.3390/foods15091586 (PMC13164324; doi:10.3390/foods15091586)
Supplement: Supplementary file 1 [file foods-15-01586-s001.zip]

Archive with 1 entries (1 files):
- foods-4241352-supplementary.pdf
